# Supplementary material for: Enhanced ethanol formation by Clostridium thermocellum via pyruvate decarboxylase
Source: Microb Cell Fact. 2017 Oct 4;16:171. doi: 10.1186/s12934-017-0783-9 (PMC5628457; doi:10.1186/s12934-017-0783-9)
Supplement: Supplementary file 3 — Additional file 3. Fermentation product and sugar residules of 10 Clostridium thermocellum colonies overexpressing AdhA and ApPDC. [file 12934_2017_783_MOESM3_ESM.xlsx]

## Sheet: Sheet2
Additional file 3. Fermentation product and sugar residules of 10 C. thermocellum colonies overexpressing AdhA and ApPDC
Strain	Colony	cellobiose				Glucose		Lactate		Formate		Acetate		Ethanol		yield ethanol/glucose	theoretic yield
		Consumption		Residual
		mM	g/L	mM	g/L	mM	g/L	mM	g/L	mM	g/L	mM	g/L	mM	g/L	mol/mol %	%
Wild type adhA+ApPDC	1	87.5534	29.9692	0.44664	0.152883	16.9979	3.05963	10.8592	0.978199	8.31071	0.382292	22.7226	1.34064	216.511	9.97468	54.7753	0.684692
	2	87.954	30.1063	0.0460453	0.0157612	34.0023	6.12041	26.2922	2.3684	7.55592	0.347572	22.7363	1.34144	182.701	8.41702	51.4992	0.64374
	3	87.5834	29.9795	0.41664	0.142614	17.12	3.0816	11.8592	1.06828	8.21	0.37766	23.7226	1.39964	206.511	9.51398	52.2659	0.653324
	4	87.5743	29.9764	0.425705	0.145717	27.796	5.00328	24.4461	2.20211	8.38	0.38548	24.3993	1.43956	180.552	8.31804	49.0123	0.612653
	5	87.5534	29.9692	0.44664	0.152883	20	3.6	10.8592	0.978199	8.31071	0.382292	22.7226	1.34064	213.511	9.83647	55.0618	0.688273
	6	87.7659	30.042	0.234105	0.0801332	15.1723	2.73101	18.3797	1.65564	7.52479	0.34614	21.3964	1.26238	212.713	9.79969	53.059	0.663238
	7	82.8564	28.3615	5.14359	1.76063	39.1015	7.03826	29.1002	2.62134	15.4529	0.710832	25.002	1.47512	122.815	5.6581	38.8007	0.485009
	8	87.0386	29.793	0.961439	0.329097	42.06	7.57081	31.2337	2.81353	13.6833	0.629433	29.0547	1.71423	131.389	6.05309	39.8097	0.497621
	9	87.56	29.9715	0.44	0.15061	15.55	2.799	10.51	0.946741	7.77	0.35742	22.51	1.32809	224.28	10.3326	56.2211	0.702764
	10	87.66	30.0057	0.34	0.116381	16.81	3.0258	11.02	0.992682	8.95	0.4117	22.13	1.30567	218.11	10.0483	55.0401	0.688001
