# Supplementary material for: Enhanced ethanol formation by Clostridium thermocellum via pyruvate decarboxylase
Source: Microb Cell Fact. 2017 Oct 4;16:171. doi: 10.1186/s12934-017-0783-9 (PMC5628457; doi:10.1186/s12934-017-0783-9)
Supplement: Supplementary file 4 — Additional file 4. Growth rate comparison. [file 12934_2017_783_MOESM4_ESM.xlsx]

## Sheet: Sheet1
	1	2	3	4	5	6	7	8	9	10	11	12
A	0	0	0	0	0	0	0	0	0	0	0	0	uMax: Max V [E - low cutoff]
B	0	0	0	0	0	0	0	0	0	0	0	0	uMax: Max V [E - low cutoff]
C	0	0	0	0	0.449	0.461	0.449	0.447	0.444	0	0	0	uMax: Max V [E - low cutoff]
D	0	0	0	0	0.429	0.414	0.424	0.424	0.436	0	0	0	uMax: Max V [E - low cutoff]
E	0	0	0	0	0.405	0.408	0.402	0.388	0.382	0	0	0	uMax: Max V [E - low cutoff]
F	0	0	0	0	0	0	?????	0	0	0	0	0	uMax: Max V [E - low cutoff]
G	0	0	0	0	0	0	0	0	0	0	0	0	uMax: Max V [E - low cutoff]
H	0	0	0	0	0	0	0	0	0	0	0	0	uMax: Max V [E - low cutoff]
LL1004	0.45
LL1004 AdhA
LL1004 AdhA + ApPdc

## Sheet: Sheet2
Additional file 4. Growth rate comparison
Strain	growth rate (h-1)	SD
LL1004	0.45	0.00648074
LL1004 AdhA	0.4254	0.00804984
LL1004 AdhA + ApPdc	0.397	0.0113578
Error bars represent one standard deviation, n=5
