# Supplementary material for: Enhanced ethanol formation by Clostridium thermocellum via pyruvate decarboxylase
Source: Microb Cell Fact. 2017 Oct 4;16:171. doi: 10.1186/s12934-017-0783-9 (PMC5628457; doi:10.1186/s12934-017-0783-9)
Supplement: Supplementary file 6 — Additional file 6. Residual substrate and products concentration during fermentation. [file 12934_2017_783_MOESM6_ESM.xlsx]

## Sheet: Sheet1
Additional file 6.Residual substrate and products concentration during fermentation.
Time (h)	Substrate and products concentration g/L
	Cellulose			Glucose			Pyruvate			Lactate			Formate			Acetate			Ethanol
	R1*	R2	R3	R1	R2	R3	R1	R2	R3	R1	R2	R3	R1	R2	R3	R1	R2	R3	R1	R2	R3
0	57.83	57.39	57.15	0	0	0	0	0	0	0	0	0	0	0	0	0	0	0	0	0	0
28	43.41	44	44.15	0	0	0	0	0	0	0.14	0.09	0.11	0.55	0.43	0.53	0.73	0.69	0.71	3.37	2.85	3.37
51	24.1	21.9	19.15	0	0	0	0.14	0.08	0.08	0.55	0.57	0.45	1.15	0.98	1.11	1.33	1.19	1.21	11.05	9.47	11.05
68	8.2	8.94	8.01	0.23	0.21	0.15	0.13	0.02	0.08	0.87	1	0.9	1.3	1.04	1.28	1.87	1.79	1.81	17.31	16.11	18.31
75	2.63	1.05	2.01	0.31	0.35	0.3	0.15	0	0.09	0.94	1.01	0.98	1.27	1.21	1.22	2.02	1.81	1.86	19.18	18.76	19.83
100	0.76	0.5	0.6	0.43	0.3	0.34	0.07	0	0	0.98	1.21	1.1	1.25	1.22	1.25	2.31	1.85	1.98	21.15	21.2	21.51
115	0.5	0.15	0.51	0.45	0.31	0.36	0	0	0.01	1.21	1.51	1.35	1.1	1.15	1.19	2.51	2.01	2.1	21.1	21.23	21.25
*R1,R2 and R3 indicate three biological replications
