# Supplementary material for: Enhanced ethanol formation by Clostridium thermocellum via pyruvate decarboxylase
Source: Microb Cell Fact. 2017 Oct 4;16:171. doi: 10.1186/s12934-017-0783-9 (PMC5628457; doi:10.1186/s12934-017-0783-9)
Supplement: Supplementary file 7 — Additional file 7. Sequencing data of selected strains. [file 12934_2017_783_MOESM7_ESM.xlsx]

## Sheet: Sheet1
Additional file 7. Sequencing data of selected strains
StartReg	Mutation	Gene Annotation	mutation Description	Type	LL1004 AdhA+ZpPDC		LL1004 AdhA+GoPDC		LL1004 AdhA+ApPDC
					LL1394	LL1395	LL1396	LL1397	LL1398	LL1399
					SRP103957	SRP103956	SRP103959	SRP103962	SRP103961	SRP103958
237532	212 bp upstream of Clo1313_0217	UDP-N-acetylglucosamine pyrophosphorylase	ISCth2	Insertion	0	0	0	0	0	0.94
279491	no CDS match		- --> G	Insertion	0	0	0.99	0	0	0
754780	93 bp upstream of Clo1313_0663	unknown	ATTTAGTA --> -	Deletion	0	0	0	0	0	1
884663	Clo1313_0769	unknown	T --> C	SNV	1	0	0	0	0	0
1151844	14 bp upstream of Clo1313_0988	proteinase inhibitor	G --> A	SNV	0	0	0	0	1	0
1570605	124 bp upstream of Clo1313_1325	unknown	ISCth10	Insertion	0	0.96	0	0	0	0
1570605	130 bp upstream of Clo1313_1325	unknown	A --> C	SNV	0	0.66	0	0	0	0
1638096	Clo1313_1397	copper amine oxidase-like domain-containing protein	G --> T, Tyr162*	SNV	0	0	0.99	0	0	0
1749494	Clo1313_1489	Peptidase	IS120	Insertion	0.99	0	0	0	0	0
2343124	15 bp upstream of Clo1313_1989	unknown	TA --> -	Deletion	0.98	0	0	0	0	0
2545945	42 bp upstream of Clo1313_2174	RNA polymerase sigma-I factor	C --> A	SNV	0	0	1	0	0	0
2983247	164 bp upstream of Clo1313_2542	unkown	A --> T	SNV	0	0	0	1	0	0
