# Supplementary material for: Enhanced ethanol formation by Clostridium thermocellum via pyruvate decarboxylase
Source: Microb Cell Fact. 2017 Oct 4;16:171. doi: 10.1186/s12934-017-0783-9 (PMC5628457; doi:10.1186/s12934-017-0783-9)
Supplement: Supplementary file 8 — Additional file 8. Fermentation data of sequenced strains. [file 12934_2017_783_MOESM8_ESM.xlsx]

## Sheet: Data 1
Additional file 8. Fermentation data of sequenced strains
strain		Fermentation residual and product g/L																					% Yield
		Cellobiose Residual			Glucose			Sugar residual (Glucose equi)			Lactate			Formate			Acetate			Ethanol
		R1*	R2	R3	R1	R2	R3				R1	R2	R3	R1	R2	R3	R1	R2	R3	R1	R2	R3	R1	R2	R3
Wild type LL1004		7.5	7.66	7.57	7.01	6.66	6.81	14.9512	14.7706	14.8253	0.87	2.03	1.51	0.72	0.42	0.52	3.03	2.05	2.51	3.68	2.9	3.25	0.431333	0.336279	0.378087
LL1004 AdhA		2.79	1.99	2.43	1.44	8.23	5.14	4.39412	10.3371	7.71294	1.84	2.71	2.18	0.51	0.52	0.5	1.33	1.12	1.22	6.97	5.72	6.51	0.50087	0.525499	0.532594
LL1004 AdhA + ZpPdc	Colony_1 (LL1394)	0.24	0.6	0.5	2.03	2.37	2.13	2.28412	3.00529	2.65941	1.81	1.74	1.8	0.38	0.52	0.48	1.6	1.15	1.33	8.73	8.86	8.8	0.582314	0.605849	0.594575
	Colony_2 (LL1395)	10.51	1.13	10.32	2.11	4.48	3.51	13.2382	5.67647	14.4371	0.14	1.97	1.21	0.18	0.54	0.35	0.8	1.21	1.01	5.54	7.39	5.54	0.58903	0.55724	0.629982
LL1004 AdhA + GoPdc	Colony_1 (LL1396)	11.25	0.41	10.15	2.66	2.91	2.78	14.5718	3.34412	13.5271	0.14	1.08	0.78	0.18	0.42	0.26	0.66	1.07	0.9	6.84	10.05	7.54	0.783936	0.695439	0.814431
	Colony_2 (LL1397)	5.42	4.44	5.21	2.49	3.71	3.14	8.22882	8.41118	8.65647	2.32	1.71	2.01	0.17	0.25	0.22	0.85	0.83	0.85	7.67	7.84	7.7	0.641299	0.66065	0.655766
LL1004 AdhA + ApPdc	Colony_1 (LL1398)	0.01	0.41	0.21	1.6	3.02	2.15	1.61059	3.45412	2.37235	1.6	1.3	1.54	0.29	0.43	0.33	1.16	1.16	1.16	10.83	10.33	10.59	0.706209	0.7176	0.708508
	Colony_2 (LL1399)	11.21	0.69	10.24	2.13	4.22	3.15	13.9994	4.95059	13.9924	0.11	2.21	1.21	0.16	0.47	0.35	0.69	1.17	0.78	7.51	8.33	6.25	0.832862	0.611062	0.692851
*R1,R2 and R3 indicate three biological replications
