# Supplementary material for: Enhanced ethanol formation by Clostridium thermocellum via pyruvate decarboxylase
Source: Microb Cell Fact. 2017 Oct 4;16:171. doi: 10.1186/s12934-017-0783-9 (PMC5628457; doi:10.1186/s12934-017-0783-9)
Supplement: Supplementary file 9 — Additional file 9. Assay of plasmid loss by CFU count. [file 12934_2017_783_MOESM9_ESM.xlsx]

## Sheet: Sheet1
Additional file 9. Assay of plasmid maintenance by CFU count
Antibiotic	Colony number (5 replicates)
	1	2	3	4	5
Tm+	45	71	48	62	52
Tm-	76	121	91	115	97
%	0.592105	0.586777	0.527473	0.53913	0.536082
