# Supplementary material for: Enhanced ethanol formation by Clostridium thermocellum via pyruvate decarboxylase
Source: Microb Cell Fact. 2017 Oct 4;16:171. doi: 10.1186/s12934-017-0783-9 (PMC5628457; doi:10.1186/s12934-017-0783-9)
Supplement: Supplementary file 10 — Additional file 10. Strains used in this study. [file 12934_2017_783_MOESM10_ESM.xlsx]

## Sheet: Sheet1
Additional file 10. Strains used in this study
Organism	Strain number	description	Source or reference
E. coli	T7 Express lysY/lq	Used for heterologous protein expression	New England Biolabs
C. thermocellum	LL1004	wild type C. thermocellum strain DSM 1313	DSMZ
	LL1507	LL1004 pSH068 (TsAdhA)	Hon et al., 2017
	LL1394	LL1004 pLT-51 (TsAdhA + ZpPdc) colony 1	This work
	LL1395	LL1004 pLT-51 (TsAdhA + ZpPdc) colony 2
	LL1396	LL1004 pLT-54 (TsAdhA + GoPdc) colony 1
	LL1397	LL1004 pLT-54 (TsAdhA + GoPdc) colony 2
	LL1398	LL1004 pLT-55 (TsAdhA +ApPdc) colony 1
	LL1399	LL1004 pLT-55 (TsAdhA +ApPdc) colony 2
	LL1420	LL1004 pLT-72 (TsAdhA +ApPdc-Histag)
