# Supplementary material for: Enhanced ethanol formation by Clostridium thermocellum via pyruvate decarboxylase
Source: Microb Cell Fact. 2017 Oct 4;16:171. doi: 10.1186/s12934-017-0783-9 (PMC5628457; doi:10.1186/s12934-017-0783-9)
Supplement: Supplementary file 11 — Additional file 11. Plasmids used in this study. [file 12934_2017_783_MOESM11_ESM.xlsx]

## Sheet: Sheet1
Additional file 11. plasmids used in this study
plasmid	Description	Accession number
pLT_32	overexpression KmPdc in E. coli	KY303627
pLT_33	overexpression ZpPdc in E. coli	KY303628
pLT_34	overexpression OpPdc in E. coli	KY303629
pLT_35	overexpression ZmPdc in E. coli	KY303630
pLT_36	overexpression GoPdc in E. coli	KY303631
pLT_37	overexpression ApPdc in E. coli	KY303632
pLT_38	overexpression ScPdc in C. thermocellum	KY303633
pLT_39	overexpression ScPdcM in C. thermocellum	KY303634
pLT_40	overexpression KmPdc in C. thermocellum	KY303635
pLT_41	overexpression ZpPdc in C. thermocellum	KY303636
pLT_42	overexpression OpPdc in C. thermocellum	KY303637
pLT_43	overexpression ZmPdc in C. thermocellum	KY303638
pLT_44	overexpression GoPdc in C. thermocellum	KY303639
pLT_45	overexpression ApPdc in C. thermocellum	KY303640
pLT_48	overexpression TsAdhA and ScPdc in C. thermocellum	KY303641
pLT_49	overexpression TsAdhA and ScPdcM in C. thermocellum	KY303642
pLT_50	overexpression TsAdhA and KmPdc in C. thermocellum	KY303643
pLT_51	overexpression TsAdhA and ZpPdc in C. thermocellum	KY303644
pLT_52	overexpression TsAdhA and OpPdc in C. thermocellum	KY303645
pLT_53	overexpression TsAdhA and ZmPdc in C. thermocellum	KY303646
pLT_54	overexpression TsAdhA and GoPdc in C. thermocellum	KY303647
pLT_55	overexpression TsAdhA and ApPdc in C. thermocellum	KY303648
pLT-72	overexpression TsAdhA and ApPdc-Histag in C. thermocellum	KY303649
