# Supplementary material for: Enhanced ethanol formation by Clostridium thermocellum via pyruvate decarboxylase
Source: Microb Cell Fact. 2017 Oct 4;16:171. doi: 10.1186/s12934-017-0783-9 (PMC5628457; doi:10.1186/s12934-017-0783-9)
Supplement: Supplementary file 12 — Additional file 12. Primers and gblocks used in this study. [file 12934_2017_783_MOESM12_ESM.xlsx]

## Sheet: Sheet1
Additional file 12. Primers and gblocks used in this study
primer	sequence	note
LT_197	TACACGTACTTAGTCGCTGAAGCTCTTCTATGTCTGAAATTACTCTAGGTCG	K. marxianus pdc overexpression in E.coli
LT_198	TAGGTACGAACTCGATTGACGGCTCTTCTACCTTCTTGCTTGGCGTTGATG
LT_199	TACACGTACTTAGTCGCTGAAGCTCTTCTATGTATACCGTTGGTATGTACTTG	Z. palmae pdc overexpression in E.coli
LT_200	TAGGTACGAACTCGATTGACGGCTCTTCTACCCGCTTGTGGTTTGCGAGA
LT_201	TACACGTACTTAGTCGCTGAAGCTCTTCTATGTCTGAATCCCAACTACC	O. polymorpha ATCC 14754 pdc overexpression in E.coli
LT_202	TAGGTACGAACTCGATTGACGGCTCTTCTACCAGCTGCATTGATCTGCTC
LT_203	TACACGTACTTAGTCGCTGAAGCTCTTCTATGAGTTATACTGTCGGTACC	Z. mobilis pdc overexpression in E.coli
LT_204	TAGGTACGAACTCGATTGACGGCTCTTCTACCGAGGAGCTTGTTAACAGGC
LT_205	TACACGTACTTAGTCGCT	A. pasteurianus pdc overexpression in E.coli
LT_206	TAGGTACGAACTCGATTGA
LT_207	TACACGTACTTAGTCGCTGAAGCTCTTCTATGACTTATACTGTCGGACATTATCTTGCC	G. oxydans pdc overexpression in E.coli
LT_208	TAGGTACGAACTCGATTGACGGCTCTTCTACCGACGCTCTGCGGCTTGC
LT_209	AACAAATTCCTCCTTACTT	pSH073 backbone (without adhA)
LT_210	TCTACAGAAAAGCATACGG
LT_215	TAACAAAAGTAAGGAGGAATTTGTTATGCACCATCACCATCA	S. cerevisiae pdc overexpress in C. thermcellum
LT_216	TATGCACCGTATGCTTTTCTGTAGATTATTGCTTAGCGTTGGTAG
LT_217	TAACAAAAGTAAGGAGGAATTTGTTATGTCTGAAATTACTCTAGGTCG	K. marxianus pdc overexpress in C. thermcellum
LT_218	TATGCACCGTATGCTTTTCTGTAGACTATTCTTGCTTGGCGTTG
LT_219	TAACAAAAGTAAGGAGGAATTTGTTATGTATACCGTTGGTATGTACT	Z. palmae pdc overexpress in C. thermcellum
LT_220	TATGCACCGTATGCTTTTCTGTAGATTACGCTTGTGGTTTGCG
LT_221	TAACAAAAGTAAGGAGGAATTTGTTATGTCTGAATCCCAACTACC	O. polymorpha ATCC 14754 pdc overexpress in C. thermcellum
LT_222	TATGCACCGTATGCTTTTCTGTAGATTAAGCTGCATTGATCTGC
LT_223	TAACAAAAGTAAGGAGGAATTTGTTATGAGTTATACTGTCGGTAC	Z. mobilis pdc overexpress in C. thermcellum
LT_224	TATGCACCGTATGCTTTTCTGTAGACTAGAGGAGCTTGTTAACAG
LT_225	TAACAAAAGTAAGGAGGAATTTGTTATGACATATACAGTCGGCA	A. pasteurianus pdc overexpress in C. thermcellum
LT_226	TATGCACCGTATGCTTTTCTGTAGATCAGGATACCTGCGGTT
LT_227	TAACAAAAGTAAGGAGGAATTTGT	G. oxydans pdc overexpress in C. thermcellum
LT_228	ACGTGCTTCGCCATTTC
LT_229	ACAGCTACCAGATGGAAATG
LT_230	TATGCACCGTATGCTTTTCTGTAGATCAGACGCTCTGCGG
LT_244	TTTTATAACCTCCTTTATTAAAGAG	pSH073 backbone (with adhA) with LT_210
LT_245	CCAACATTTCTGAAACCACT	S. cerevisiae pdc and T. saccharolyticum adhA overexpress in C. thermcellum (with LT_216)
LT_246	CCAACATTTCTGAAACCACT	K. marxianus pdc and T. saccharolyticum adhA overexpress in C. thermcellum (with LT_218)
LT_247	AAGAAGCACCGGCAAAAA	Z. palmae pdc and T. saccharolyticum adhA overexpress in C. thermcellum (with LT_220)
LT_248	CACATCACCCAGAAGACC	O. polymorpha ATCC 14754 pdc and T. saccharolyticum adhA overexpress in C. thermcellum (with LT_222)
LT_249	CGATTTACACCCCAGAAGA	Z. mobilis pdc and T. saccharolyticum adhA overexpress in C. thermcellum (with LT_224)
LT_250	CACGACGGACTACAGCTAC	G. oxydans pdc and T. saccharolyticum adhA overexpress in C. thermcellum (with LT_230)
LT_251	GCGGCAGAAAGCATTACA	A. pasteurianus pdc and T. saccharolyticum adhA overexpress in C. thermcellum (with LT_226)
LT_277	CGCCTCCTTTATCACTTTTCTCAGGATACCTGCGGTT	A. pasteurianus pdc-His6 and T. saccharolyticum adhA overexpress in C. thermcellum (with LT_226)
LT_285	GGTTTAGGGCTTGGTG
LT_SQ_11	TTCCATCCATCTCTTCCC	K. marxianus pdc sequencing
LT_SQ_12	GCAAAGAACCGTCACCAA
LT_SQ_13	CACCAATGACTACGGCAC	Z. palmae pdc sequencing
LT_SQ_14	GAATGCAGAAGGTACGGA
LT_SQ_15	CCTTCGCTCTCCAGTATC	O. polymorpha ATCC 14754 pdc sequencing
LT_SQ_16	GGCAGAAGGAAGCGAATAA
LT_SQ_17	GCAAAACCGACTATCACT	Z. mobilis pdc sequencing
LT_SQ_18	AGGAACCATCACCAACCA
LT_SQ_19	CAGATGGAAATGGCGAAG	G. oxydans pdc sequencing
LT_SQ_20	GCGTTGCCGAACATGGA
LT_SQ_21	CATACGCTGGGCACAAAC	A. pasteurianus pdc sequencing
LT_SQ_22	ACCCATCACCCACCATAA
recA F	TTTACGGCCAGGGTATTTCA	C. thermocellum recA qPCR primer
recA R	GCCAATCTTCTGACCGTTGT	C. thermocellum recA qPCR primer
adhA qPCR F	AGCTCATGGTTTAGGGCTTG	T. saccharolyticum adhA qPCR primer
adhA qPCR R	ACATACTCCGCCTCAACAGG	T. saccharolyticum adhA qPCR primer
LT_313	GTCAATAAGGAAATGGAACAGG	A. pasteurianus pdc qPCR primer
LT_314	CACTAAAGGTTACCACAGCC	A. pasteurianus pdc qPCR primer
Gblock	sequence	note
Gblock1	TAATAAAGGAGGTTATAAAAGGATAACTACACGGGGTCTACTAACATGTCTGAAATTACTTTGGGTAAATATTTGTTCGAAAGATTAAAGCAAGTCAACGTTAACACCGTTTTCGGTTTGCCAGGTGACTTCAACTTGTCCTTGTTGGACAAGATCTACGAAGTTGAAGGTATGAGATGGGCTGGTAACGCCAACGAATTGAACGCTGCTTACGCCGCTGATGGTTACGCTCGTATCAAGGGTATGTCTTGTATCATCACCACCTTCGGTGTCGGTGAATTGTCTGCTTTGAACGGTATTGCCGGTTCTTACGCTGAACACGTCGGTGTTTTGCACGTTGTTGGTGTCCCATCCATCTCTGCTCAAGCTAAGCAATTGTTGTTGCACCACACCTTGGGT…	S. cerevisiae pdc gblock
Gblock2	TAATAAAGGAGGTTATAAAAAGAGCCTCACAGCTCCAACGAGGTTAACGTTATGTCTGAAATTACTTTGGGTAAATATTTGTTCGAAAGATTAAAGCAAGTCAACGTTAACACCGTTTTCGGTTTGCCAGGTGACTTCAACTTGTCCTTGTTGGACAAGATCTACGAAGTTGAAGGTATGAGATGGGCTGGTAACGCCAACGAATTGAACGCTGCTTACGCCGCTGATGGTTACGCTCGTATCAAGGGTATGTCTTGTATCATCACCACCTTCGGTGTCGGTGAATTGTCTGCTTTGAACGGTATTGCCGGTTCTTACGCTGAACACGTCGGTGTTTTGCACGTTGTTGGTGTCCCATCCATCTCTGCTCAAGCTAAGCAATTGTTGTTGCACCACACC…	S. cerevisiae pdc mutant gblock
Gblock3	TAATAAAGGAGGTTATAAAATTAATAGAAGGAACCCCAAATTCATGTCTGAAATTACTCTAGGTCGTTACTTGTTCGAAAGATTAAAGCAAGTCGAGGTCCAAACCATCTTCGGTTTGCCAGGTGACTTCAACTTGTCCCTATTGGACAAGATCTACGAAGTCCCAGGTATGAGATGGGCTGGTAACGCTAACGAATTGAACGCTGCTTACGCTGCTGATGGTTACGCCAGATTAAAGGGTATGGCCTGTGTCATCACCACCTTCGGTGTTGGTGAATTGTCTGCCTTGAACGGTATTGCCGGTTCTTACGCTGAACACGTTGGTGTTTTGCACGTTGTTGGTGTTCCATCCATCTCTTCCCAAGCTAAGCAATTGTTGTTGCACCACACCTTGGGTAA…	K. marxianus pdc gblock
Gblock4	TAATAAAGGAGGTTATAAAATCGCAGAAAAAGAAAGAGTAGAGGTCTACATGTATACCGTTGGTATGTACTTGGCAGAACGCCTAGCCCAGATCGGCCTGAAACACCACTTTGCCGTGGCCGGTGACTACAACCTGGTGTTGCTTGATCAGCTCCTGCTGAACAAAGACATGGAGCAGGTCTACTGCTGTAACGAACTTAACTGCGGCTTTAGCGCCGAAGGTTACGCTCGTGCACGTGGTGCCGCCGCTGCCATCGTCACGTTCAGCGTAGGTGCTATCTCTGCAATGAACGCCATCGGTGGCGCCTATGCAGAAAACCTGCCGGTCATCCTGATCTCTGGCTCACCGAACACCAATGACTACGGCACAGGCCACATCCTGCACCACACCATTGGTAC…	Z. palmae pdc gblock
Gblock5	TAATAAAGGAGGTTATAAAATGAACTATTCACCGAGGAAACAACTACCGATGTCTGAATCCCAACTACCTTCTAAAATTCCCTTTGGCCGCTACGTGTTTGAGCGTATCAAGCAAGTCGGAGTGAACACCATTTTCGGTGTTCCTGGTGACTTCAACCTGTCTCTGCTGGACCACATCTACACTGTGGACGGCCTGAGATGGGCCGGTAACGCCAACGAGCTCAATGCGGGCTATTCTGCGGACGGTTACTCCCGTATCAACGGCATGTCCTGTCTGGTGACCACCTTTGGTGTCGGCGACTTATCGGCAGTCAATGCCATTGCGGGCATGATGGCCGAGCACGTTGGATGTCTGCACATTGTCGGCACGCCTTCGCTCTCCAGTATCTCGAACAGACT…	O. polymorpha ATCC 14754 pdc gblock
Gblock6	TAATAAAGGAGGTTATAAAAGCCTTACACCATCCCGGAGAACAATATGAGTTATACTGTCGGTACCTATTTAGCGGAGCGGCTTGTCCAGATTGGTCTCAAGCATCACTTCGCAGTCGCGGGCGACTACAACCTCGTCCTTCTTGACAACCTGCTTTTGAACAAAAACATGGAGCAGGTTTATTGCTGTAACGAACTGAACTGCGGTTTCAGTGCAGAAGGTTATGCTCGTGCCAAAGGCGCAGCAGCAGCCGTCGTTACCTACAGCGTCGGTGCGCTTTCCGCATTTGATGCTATCGGTGGCGCCTATGCAGAAAACCTTCCGGTTATCCTGATCTCCGGTGCTCCGAACAACAATGATCACGCTGCTGGTCACGTGTTGCATCACGCTCTTGGCAAA…	Z. mobilis pdc gblock
Gblock7	TAATAAAGGAGGTTATAAAAGTACAGTTTCGAAACTAGGGGGTACAACAATGACTTATACTGTCGGACATTATCTTGCCGAACGACTGACACAGATCGGCCTGAAGCATCATTTCGCCGTTGCCGGTGACTATAACCTCGTTCTGCTCGACCAGCTGATCGAACAGGGCGGCACGAAGCAGATCTATGACTGCAACGAGCTGAACTGCAGCTTCGCCGCCGAAGGTTATGCCCGCGCCAACGGTGCGGCCGCTGCCGTCATCACCTTCAGCGTCGGCGCCATCTCCGCCATGAACGGCCTCGGCGGCGCCTATGCCGAGAACCTGCCGATCCTCGTGATTTCGGGCGCTCCGAACTCCAACGATCACGGTTCGGGCCACGTCCTGCACCACACGATCGG…	G. oxydans pdc gblock
Gblock8	TAATAAAGGAGGTTATAAAAGCAATTAGGTAATCATATCTATAGGAGGTTTCAATGACATATACAGTCGGCATGTATCTTGCTGAGCGTCTTTCTCAGATCGGATTAAAGCACCATTTTGCCGTAGCTGGAGATTTTAATCTGGTTCTTCTGGATCAGTTACTGGTCAATAAGGAAATGGAACAGGTTTACTGCTGTAATGAGCTGAACTGCGGCTTTAGTGCAGAAGGTTATGCACGTGCGCATGGTGCTGCAGCGGCTGTGGTAACCTTTAGTGTAGGGGCCATTTCTGCCATGAACGCCATTGCAGGTGCTTATGCAGAAAACCTGCCTGTTATTTTGATTTCCGGCTCACCTAATAGCAATGATTACGGAACAGGACATATTCTGCACCATACGC…	A. pasteurianus pdc gblock
aUnderlined sequences indicate binding region.
